# Supplementary material for: Calcitonin receptor expression in medullary thyroid carcinoma
Source: PeerJ. 2017 Sep 13;5:e3778. doi: 10.7717/peerj.3778 (PMC5600720; doi:10.7717/peerj.3778)
Supplement: Supplemental Information 3 [file peerj-05-3778-s003.xls]

## Sheet: Sheet1
Case	Year	Sex	Tumor size (cm)	Metastases at diagnosis		Invasion	OUTCOME 1-Cured; 2-Biochemical disease; 3-Structural persistence; 4-Lymphnode metastases; 5-Distant metastases; 6-Death for the disease; 7-Death for other reason; 8-Lost during follow-up	MUT RAS: Mut=1 N Mut=2	MUT STATUS (RET+RAS)Mut=1	PTEN - Classification: very strong intensity +++; strong ++; weak +; absent 0. Cellular quantification: 0-25%; 25-50%; 50-75%; 75-100%; absent: 0				pS6 - Classification: very strong inensity +++; strong ++; weak +; absent 0. Cellular quantification: 0-25%; 25-50%; 50-75%; 75-100%; absent 0.		SCORE IHC PTEN							PTEN score expression nucl: low=1(<2), high=2 (>=2) [according to intensity score]	PTEN score expression cit: low=1(<2), high=2 (>=2) [according to intensity score]	SCORE IHC pS6			pS6 score expression: low=1(<2), high=2 (>=2) [according to intensity score]	CTR expression						Calcitonin Staining	OPN immunohistochemistry - Classification: very strong intensity 3+; strong 2+; weak 1+; absent 0. Cellular quantification: <5%; 5-25%; 25-50%; 50-75%; 75-100%; absent 0									OPN score expression: low=1(<2), high=2 (>=2) [according to intensity score]	Amyloid	yes=1
				Lymph node	Distant				N Mut=2	Nuclear	Citoplasmatic	Nuclear Intensity	Cytoplasm Intensity	Extension	Intensity	Nuclear	Citoplasmatic	Nuclear Intensity	Cytoplasm Intensity	SCORE NUC	SCORE CIT	SCORE NUC+CIT			Extension	Intensity	SCORE x		Extension	score: 0-5%:0; 5-25%:1; 25-50%:2; 50-75%:3;75-100%:4	Intensity	score: 0:0; 1+:1; 2+:2; 3+:3	score CTR+ (sum)	score CTRx (multiplication)	(low:1+, moderate:2+, hihg: 3+, very high:4+)	Extension		Intensity		Localization		Stroma type	Score OPN + (sum)	Score OPN x (multiplication)			no=2
1	2004	M	4	yes	NA	vascular		2	1	0-25%	75-100%	++	+	75-100%	+++	1	4	2	1	2	4	3.75	2	1	4	3	12	2	75-100	4	1+	1	5	4	NA	0	0	0	0	NA	NA	Absent	0	0	1	yes	1
2	1995	M	NA	NA	NA	NA		2	1	75-100%	75-100%	+	++	75-100%	++	4	4	1	2	4	8	6	1	1	4	2	8	2	75-100	4	2+	2	6	8	NA	75-100	4	1+	1	Cytoplasmic	1	Hyaline	5	4	1	NA
3	1999	F	NA	NA	NA	NA		1	1	25-50%	75-100%	+	++	75-100%	+++	2	4	1	2	2	8	4.5	1	2	4	3	12	2	0	0	0	0	0	0	NA	50-75	3	3+	3	Cytoplasmic	1	Hyaline	6	9	2	NA
4	1995	F	NA	NA	NA	NA		2	2	25-50%	75-100%	+	+++	75-100%	++	2	4	1	3	2	12	6	1	2	4	2	8	2	100	4	3+	3	7	12	NA	5 a 25	1	3+	3	Cytoplasmic	1	Hyaline	4	3	2	NA
5	1998	M	NA	NA	NA	NA		2	1	0	75-100%	0	+	75-100%	+++	0	4	0	1	0	4	1	1	1	4	3	12	2	100	4	2+	2	6	8	NA	75-100	4	1+	1	Cytoplasmic	1	Hyaline	5	4	1	NA
6	1983	M	5	yes	NA	vascular		2	2	0	75-100%	0	+	75-100%	+++	0	4	0	1	0	4	1	1	1	4	3	12	2	100	4	3+	3	7	12	3	0	0	0	0	NA	NA	Hyaline	0	0	1	yes	1
7	1991	F	1.2	NA	NA	capsular+vascular		2	2	75-100%	75-100%	+	+	75-100%	+++	4	4	1	1	4	4	4	1	1	4	3	12	2	100	4	3+	3	7	12	NA	75-100	4	1+	1	Cytoplasmic	1	Hyaline	5	4	1	yes	1
8	1996	F	NA	NA	NA	NA		2	2	0	50-75%	0	+	75-100%	++	0	3	0	1	0	3	0.75	1	1	4	2	8	2	75-100	4	1+	1	5	4	NA	0	0	0	0	NA	NA	Hyaline	0	0	1	NA
9	1999	F	NA	NA	NA	NA		1	1	0-25%	75-100%	+	++	75-100%	+++	1	4	1	2	1	8	3.75	1	2	4	3	12	2	50-75	3	1+	1	4	3	4	0	0	0	0	NA	NA	NA	0	0	1	NA
10	1995	F	NA	NA	NA	NA		2	1	25-50%	75-100%	++	+	75-100%	++	2	4	2	1	4	4	4.5	2	1	4	2	8	2	75-100	4	2+	2	6	8	4	75-100	4	3+	3	Cytoplasmic	1	Absent	7	12	2	NA
11	1995	F	2.5	NA	NA	NA		1	1	0-25%	75-100%	+	+	75-100%	++	1	4	1	1	1	4	2.5	1	1	4	2	8	2	75-100	4	3+	3	7	12	NA	50-75	3	3+	3	Cytoplasmic	1	Hyaline	6	9	2	yes	1
12	2000	M	1.2	NA	NA	vascular		2	2	0	75-100%	0	+	75-100%	+++	0	4	0	1	0	4	1	1	1	4	3	12	2	75-100	4	1+	1	5	4	4	50-75	3	2+	2	Cytoplasmic	1	Hyaline	5	6	2	yes	1
13	1995	M	NA	NA	NA	NA		2	2	25-50%	75-100%	++	++	75-100%	+	2	4	2	2	4	8	6	2	2	4	1	4	1	100	4	1+	1	5	4	4	75-100	4	2+	2	Cytoplasmic	1	Absent	6	8	2	NA
14	1997	F	NA	NA	NA	NA		2	1	25-50%	75-100%	++	+++	75-100%	++	2	4	2	3	4	12	7.5	2	2	4	2	8	2	100	4	3+	3	7	12	4	75-100	4	3+	3	Cytoplasmic	1	Hyaline	7	12	2	NA
15	1997	F	NA	NA	NA	NA		2	1	25-50%	75-100%	+	+	75-100%	+++	2	4	1	1	2	4	3	1	1	4	3	12	2	100	4	3+	3	7	12	4	75-100	4	2+	2	Cytoplasmic	1	Hyaline	6	8	2	NA
16	1999	F	NA	NA	NA	NA		2	1	0-25%	75-100%	+	+++	75-100%	+++	1	4	1	3	1	12	5	1	2	4	3	12	2	50-75	3	1+	1	4	3	2	25-50	2	3+	3	Cytoplasmic	1	Hyaline	5	6	2	NA
17	26.1.2001	M	1.8	NA	NA	NA		2	2	0	0-25%	0	+	50-75%	+	0	1	0	1	0	1	0.25	1	1	3	1	3	1	100	4	2+	2	6	8	2	25-50	2	2+	2	Cytoplasmic	1	Hyaline	4	4	2	yes	1
18	9.3.2001	F	2.1	yes	NA	NA		2	1	0	75-100%	0	+	75-100%	+	0	4	0	1	0	4	1	1	1	4	1	4	1	100	4	3+	3	7	12	4	25-50	2	3+	3	Cytoplasmic	1	Absent	5	6	2	yes	1
19	5.2.2002	F	1.5	NA	NA	NA		2	1	0-25%	50-75%	+	+	75-100%	+	1	3	1	1	1	3	2	1	1	4	1	4	1	<5	0	1+	1	1	0	4	<5	0	2+	2	Cytoplasmic	1	Absent	2	0	2	no	2
20	20.8.2002	M	1.4	NA	NA	vascular		2	2	0	0-25%	0	+	50-75%	+	0	1	0	1	0	1	0.25	1	1	3	1	3	1	50-75	3	1+	1	4	3	4	75-100	4	3+	3	Cytoplasmic	1	Hyaline	7	12	2	no	2
21	29.8.2002	F	1.5	no	NA	não		2	1	75-100%	75-100%	+	++	0-25%	+	4	4	1	2	4	8	6	1	2	1	1	1	1	0	0	0	0	0	0	4	75-100	4	2+	2	Cytoplasmic	1	Hyaline	6	8	2	yes	1
22	8.11.2002	M	0.3	yes	NA	NA		2	2	0-25%	75-100%	+	+	75-100%	++	1	4	1	1	1	4	2.5	1	1	4	2	8	2	100	4	2+	2	6	8	4	75-100	4	3+	3	Cytoplasmic	1	Absent	7	12	2	no	2
23	8.1.2003	M	2.6	yes	NA	capsular+vascular		2	2	0-25%	75-100%	++	+	0	0	1	4	2	1	2	4	3.75	2	1	0	0	0	1	0	0	0	0	0	0	1	25-50	2	1+	1	Cytoplasmic	1	Hyaline	3	2	1	no	2
24	4.12.2003	M	0.2	yes	NA	capsular+vascular		2	2	0	50-75%	0	+	75-100%	+++	0	3	0	1	0	3	0.75	1	1	4	3	12	2	0	0	0	0	0	0	3	25-50	2	2+	2	Cytoplasmic + nuclear	2	Hyaline	4	4	2	no	2
25	15.1.2004	F	0.8	no	NA	não		2	1	50-75%	75-100%	++	+	50-75%	+	3	4	2	1	6	4	5.25	2	1	3	1	3	1	75-100	4	1+	1	5	4	4	75-100	4	2+	2	Cytoplasmic	1	Hyaline	6	8	2	no	2
26	15.4.2004	F	0.9	NA	NA	NA		2	2	75-100%	75-100%	++	+++	75-100%	++	4	4	2	3	8	12	10	2	2	4	2	8	2	25-50	2	1+	1	3	2	4	75-100	4	3+	3	Cytoplasmic	1	Hyaline	7	12	2	NA
27	22.9.2004	F	0.7	no	NA	capsular+vascular		2	1	75-100%	75-100%	++	++	50-75%	+	4	4	2	2	8	8	8	2	2	3	1	3	1	75-100	4	2+	2	6	8	4	75-100	4	2+	2	Cytoplasmic	1	Hyaline	6	8	2	no	2
28	19.1.2005	F	3.3	yes	NA	NA		2	1	25-50%	0	++	0	75-100%	+	2	0	2	0	4	0	1	2	1	4	1	4	1	100	4	3+	3	7	12	4	75-100	4	3+	3	Cytoplasmic	1	Hyaline	7	12	2	yes	1
29	10.8.2005	F	1.9	no	NA	não		2	2	0	50-75%	0	+	75-100%	+	0	3	0	1	0	3	0.75	1	1	4	1	4	1	100	4	2+	2	6	8	4	25-50	2	1+	1	Cytoplasmic	1	Absent	3	2	1	no	2
30	9.1.2009	F	0.8	no	NA	não		2	2	0	25-50%	0	+	75-100%	+	0	2	0	1	0	2	0.5	1	1	4	1	4	1	100	4	3+	3	7	12	3	50-75	3	1+	1	Cytoplasmic	1	Absent	4	3	1	no	2
31	22.9.2009	M	2.3	yes	NA	capsular+vascular		2	1	50-75%	25-50%	+++	++	75-100%	+	3	2	3	2	9	4	6.25	2	2	4	1	4	1	75-100	4	2+	2	6	8	4	75-100	4	3+	3	Cytoplasmic	1	Hyaline	7	12	2	no	2
32	29.10.2010	F	0.4	NA	NA	capsular		2	2	0-25%	75-100%	+	+	0	0	1	4	1	1	1	4	2.5	1	1	0	0	0	1	100	4	3+	3	7	12	4	75-100	4	1+	1	Cytoplasmic	1	Absent	5	4	1	yes	1
33	7.2.2011	M	NA	NA	NA	NA		1	1	50-75%	75-100%	++	+++	75-100%	++	3	4	2	3	6	12	8.75	2	2	4	2	8	2	25-50	2	1+	1	3	2	3	<5	0	3+	3	Cytoplasmic	1	Hyaline	3	0	2	NA
34	10.5.2011	F	0.6	yes	NA	vascular		2	1	25-50%	75-100%	+	+	75-100%	++	2	4	1	1	2	4	3	1	1	4	2	8	2	75-100	4	3+	3	7	12	4	75-100	4	2+	2	Cytoplasmic	1	Hyaline	6	8	2	no	2
35	1992	NA	NA	NA	NA	NA		2	1	75-100%	75-100%	+	++	75-100%	+	4	4	1	2	4	8	6	1	2	4	1	4	1	100	4	3+	3	7	12	4	50-75	3	3+	3	Cytoplasmic	1	Absent	6	9	2	NA
36	1985	NA	NA	NA	NA	NA		2	1	0-25%	75-100%	+	+	75-100%	+	1	4	1	1	1	4	2.5	1	1	4	1	4	1	75-100	4	2+	2	6	8	4	<5	0	3+	3	Cytoplasmic	1	Hyaline	3	0	2	NA
37	1991	NA	NA	NA	NA	NA		2	2	0	25-50%	0	+	75-100%	+++	0	2	0	1	0	2	0.5	1	1	4	3	12	2	75-100	4	2+	2	6	8	4	75-100	4	3+	3	Cytoplasmic + nuclear	2	Hyaline	7	12	2	NA
38	1994	NA	NA	NA	NA	NA		2	1	75-100%	75-100%	+	+++	75-100%	+	4	4	1	3	4	12	8	1	2	4	1	4	1	100	4	1+	1	5	4	4	75-100	4	1+	1	Cytoplasmic	1	Absent	5	4	1	NA
39	1996	NA	NA	NA	NA	NA		2	2	0-25%	75-100%	++	++	75-100%	++	1	4	2	2	2	8	5	2	2	4	2	8	2	100	4	3+	3	7	12	4	75-100	4	1+	1	Cytoplasmic	1	Absent	5	4	1	NA
40	1996	NA	NA	NA	NA	NA		2	1	0-25%	75-100%	+	++	0	0	1	4	1	2	1	8	3.75	1	2	0	0	0	1	0	0	0	0	0	0	4	25-50	2	1+	1	Cytoplasmic	1	Hyaline	3	2	1	NA
41	1995	NA	NA	NA	NA	NA		2	1	0-25%	75-100%	+	++	75-100%	++	1	4	1	2	1	8	3.75	1	2	4	2	8	2	100	4	3+	3	7	12	4	75-100	4	1+	1	Cytoplasmic	1	Absent	5	4	1	NA
42	2001	NA	NA	NA	NA	NA		2	1	75-100%	75-100%	++	++	75-100%	+++	4	4	2	2	8	8	8	2	2	4	3	12	2	25-50	2	1+	1	3	2	4	75-100	4	2+	2	Cytoplasmic	1	Hyaline	6	8	2	NA
43	1996	NA	NA	NA	NA	NA		1	1	50-75%	75-100%	++	+++	0-25%	++	3	4	2	3	6	12	8.75	2	2	1	2	2	2	75-100	4	2+	2	6	8	4	NA	NA	NA	NA	NA	NA	NA	NA	NA	NA	NA
44	1998	NA	NA	NA	NA	NA		2	2	0-25%	75-100%	+	+	50-75%	++	1	4	1	1	1	4	2.5	1	1	3	2	6	2	100	4	3+	3	7	12	2	75-100	4	1+	1	Cytoplasmic	1	Hyaline	5	4	1	NA
45	1996	NA	NA	NA	NA	NA		2	1	75-100%	75-100%	++	++	50-75%	++	4	4	2	2	8	8	8	2	2	3	2	6	2	100	4	1+	1	5	4	1	<5	0	1+	1	Cytoplasmic	1	Absent	1	0	1	NA
46	1997	NA	NA	NA	NA	NA		2	2	0	75-100%	0	+	75-100%	+	0	4	0	1	0	4	1	1	1	4	1	4	1	100	4	3+	3	7	12	4	50-75	3	2+	2	Cytoplasmic	1	Hyaline	5	6	2	NA
47	1993	NA	NA	NA	NA	NA		2	2	0	25-50%	0	+	0	0	0	2	0	1	0	2	0.5	1	1	0	0	0	1	0	0	0	0	0	0	2	NA	NA	NA	NA	NA	NA	NA	NA	NA	NA	NA
48	1997	NA	NA	NA	NA	NA		2	2	50-75%	75-100%	+	+++	0-25%	+	3	4	1	3	3	12	7	1	2	1	1	1	1	100	4	3+	3	7	12	4	25-50	2	3+	3	Cytoplasmic	1	Absent	5	6	2	NA
49	1997	NA	NA	NA	NA	NA		2	1	0-25%	75-100%	+	+	0-25%	+	1	4	1	1	1	4	2.5	1	1	1	1	1	1	75-100	4	2+	2	6	8	4	<5	0	2+	2	Cytoplasmic	1	Hyaline	2	0	2	NA
50	1996	NA	NA	NA	NA	NA		2	1	0	75-100%	0	+	0	0	0	4	0	1	0	4	1	1	1	0	0	0	1	75-100	4	1+	1	5	4	4	0	0	0	0	NA	NA	Hyaline	0	0	1	NA
51	1996	NA	NA	NA	NA	NA		2	1	0	75-100%	0	+	75-100%	+++	0	4	0	1	0	4	1	1	1	4	3	12	2	75-100	4	1+	1	5	4	3	75-100	4	3+	3	Cytoplasmic	1	Hyaline	7	12	2	NA
52	1996	NA	NA	NA	NA	NA		1	1	25-50%	75-100%	++	++	75-100%	+++	2	4	2	2	4	8	6	2	2	4	3	12	2	100	4	1+	1	5	4	3	50-75	3	1+	1	Cytoplasmic	1	Absent	4	3	1	NA
53	1992	NA	NA	NA	NA	NA		1	1	75-100%	75-100%	++	++	50-75%	++	4	4	2	2	8	8	8	2	2	3	2	6	2	75-100	4	1+	1	5	4	4	50-75	3	1+	1	Cytoplasmic	1	Hyaline	4	3	1	NA
54	1998	NA	NA	NA	NA	NA		2	2	50-75%	75-100%	++	+++	0	0	3	4	2	3	6	12	8.75	2	2	0	0	0	1	100	4	2+	2	6	8	4	75-100	4	2+	2	Cytoplasmic	1	Hyaline	6	8	2	NA
55	1996	NA	NA	NA	NA	NA		2	2	50-75%	75-100%	++	+++	75-100%	+++	3	4	2	3	6	12	8.75	1	2	4	3	12	2	100	4	3+	3	7	12	4	75-100	4	1+	1	Cytoplasmic	1	Absent	5	4	1	NA
56	1989	M	3.5	yes	NA	capsular+vascular	8	2	2	0	75-100%	0	++	0	0	0	4	0	2	0	8	2	1	2	0	0	0	1	75-100	4	1+	1	5	4	2	NA	NA	NA	NA	NA	NA	NA	NA	NA	NA	yes	1
57	1983	M	5	yes	NA	NA	6	2	2	0-25%	50-75%	+	+	0	0	1	3	1	1	1	3	2	1	1	0	0	0	1	100	4	2+	2	6	8	2	75-100	4	1+	1	Cytoplasmic	1	Hyaline	5	4	1	yes	1
58	1985	M	NA	NA	no	NA	4	2	2	0	50-75%	0	+	0-25%	+	0	3	0	1	0	3	0.75	1	1	1	1	1	1	100	4	2+	2	6	8	NA	25-50	2	2+	2	Cytoplasmic	1	Hyaline	4	4	2	no	2
59	1990	M	3	yes	no	NA	4	2	2	0	0-25%	0	+	0	0	0	1	0	1	0	1	0.25	1	1	0	0	0	1	100	4	1+	1	5	4	2	75-100	4	2+	2	Cytoplasmic	1	Hyaline	6	8	2	yes	1
60	1992	M	5	no	no	vascular	1	2	1	0	50-75%	0	++	0-25%	+	0	3	0	2	0	6	1.5	1	2	1	1	1	1	25-50	2	2+	2	4	4	1	75-100	4	1+	1	Cytoplasmic	1	Hyaline	5	4	1	no	2
61	1994	F	NA	NA	no	NA	5	2	1	0	75-100%	0	++	75-100%	++	0	4	0	2	0	8	2	1	2	4	2	8	2	100	4	2+	2	6	8	2	25-50	2	1+	1	Cytoplasmic	1	Hyaline	3	2	1	yes	1
62	1995	F	NA	NA	NA	NA	1	2	2	0	75-100%	0	+	0	0	0	4	0	1	0	4	1	1	1	0	0	0	1	100	4	3+	3	7	12	NA	75-100	4	2+	2	Cytoplasmic	1	Absent	6	8	2	NA
63	1996	M	4.5	yes	no	capsular	7	2	1	0	0	0	0	50-75%	++	0	0	0	0	0	0	0	1	1	3	2	6	2	50	2	1+	1	3	2	1	25-50	2	1+	1	Cytoplasmic	1	Hyaline	3	2	1	yes	1
64	1997	F	5	yes	no	capsular	2	2	1	0	0-25%	0	+	0-25%	+	0	1	0	1	0	1	0.25	1	1	1	1	1	1	75-100	4	2+	2	6	8	2	25-50	2	1+	1	Cytoplasmic	1	Hyaline	3	2	1	yes	1
87	1997	M	5	yes	não	NA	6		1	0	0-25%	0	+	0	0	0	1	0	1	0	1	0.25			0	0	0													Cytoplasmic		Hyaline				yes	1
88	2003	F	4.2	yes	NA	capsular	1													0	0	0					0													Cytoplasmic		Hyaline				yes
65	1999	M	6.8	yes	NA	capsular	6	2	1	0	0	0	0	75-100%	++	0	0	0	0	0	0	0	1	1	4	2	8	2	0	0	0	0	0	0	1	5 a 25	1	1+	1	Cytoplasmic	1	Hyaline	2	1	1	yes	1
66	2001	M	3.5	yes	NA	capsular+vascular	6	2	1	50-75%	50-75%	+	++	75-100%	++	3	3	1	2	3	6	4.5	1	2	4	2	8	2	50-75	3	1+	1	4	3	2	5 a 25	1	2+	2	Cytoplasmic	1	Hyaline	3	2	2	yes	1
67	2001	F	2.2	no	NA	capsular	1	2	1	0	75-100%	0	++	50-75%	++	0	4	0	2	0	8	2	1	2	3	2	6	2	75-100	4	1+	1	5	4	2	75-100	4	1+	1	Cytoplasmic	1	Absent	5	4	1	yes	1
68	2001	F	1.9	NA	NA	capsular	1	2	1	0-25%	75-100%	+	++	75-100%	++	1	4	1	2	1	8	3.75	1	2	4	2	8	2	50	2	1+	1	3	2	2	25-50	2	1+	1	Cytoplasmic	1	Absent	3	2	1	yes	1
69	2002	M	3.5	NA	NA	NA	1	2	1	0-25%	0-25%	+	+	0-25%	+	1	1	1	1	1	1	1	1	1	1	1	1	1	5	0	1+	1	1	0	1	75-100	4	1+	1	Cytoplasmic	1	Hyaline	5	4	1	yes	1
70	2002	F	4	yes	NA	NA	2	1	1	0	50-75%	0	+	75-100%	+++	0	3	0	1	0	3	0.75	1	1	4	3	12	2	0	0	0	0	0	0	2	75-100	4	3+	3	Cytoplasmic	1	Hyaline	7	12	2	yes	1
71	2004	M	5	yes	NA	capsular	6	2	1	0	0-25%	0	+	0.5	++	0	1	0	1	0	1	0.25	1	1	3	2	6	2	0	0	0	0	0	0	2	0	0	0	0	Cytoplasmic	1	Hyaline	0	0	1	yes	1
72	2004	M	1	NA	NA	NA	1	2	1	0	75-100%	0	+	75-100%	++	0	4	0	1	0	4	1	1	1	4	2	8	2	100	4	2+	2	6	8	2	75-100	4	3+	3	Cytoplasmic	1	Hyaline	7	12	2	yes	1
																																										Hyaline
73	1974	F	NA	NA	no	NA	8	1	1	0-25%	75-100%	+	++	75-100%	++	1	4	1	2	1	8	3.75	1	2	4	2	8	2	25-50	2	1+	1	3	2	3	0	0	0	0	NA	NA	Hyaline	0	0	1	no	2
74	1989	F	5	no	no	capsular+vascular	6	2	2	0	0	0	0	0	0	0	0	0	0	0	0	0	1	1	0	0	0	1	0	0	0	0	0	0	NA	0	0	0	0	NA	NA	Hyaline	0	0	1	yes	1
75	1997	M	1	NA	NA	NA	1	2	1	0	75-100%	0	+	75-100%	++	0	4	0	1	0	4	1	1	1	4	2	8	2	0	0	0	0	0	0	2	25-50	2	1+	1	Cytoplasmic	1	Hyaline	3	2	1	yes	1
